# Supplementary material for: Genome-Wide Analysis of Genetic Diversity and Selection Signatures in Zaobei Beef Cattle
Source: Animals (Basel). 2024 Aug 22;14(16):2447. doi: 10.3390/ani14162447 (PMC11350888; doi:10.3390/ani14162447)
Supplement: Supplementary file 1 [file animals-14-02447-s001.zip]

Archive with 1 entries (1 files):
- animals-3141638-supplementary.pdf
